# Supplementary material for: Advancements in the utilization of immune checkpoint inhibitors for the treatment of gynecological tumors
Source: Front Immunol. 2026 Mar 30;17:1686568. doi: 10.3389/fimmu.2026.1686568 (PMC13071018; doi:10.3389/fimmu.2026.1686568)
Supplement: Supplementary file 1 [file Supplementaryfile1.zip]

Archive with 6 entries (6 files):
- Supplementary Table 4.DOCX
- Supplementary Table 5.DOCX
- Supplementary Table 6.DOCX
- Supplementary Table 3.DOCX
- Supplementary Table 2.DOCX
- Supplementary Table 1.DOCX
